# Supplementary material for: Metabolomics analysis in rat hearts with ischemia/reperfusion injury after diazoxide postconditioning
Source: Front Mol Biosci. 2023 May 25;10:1196894. doi: 10.3389/fmolb.2023.1196894 (PMC10248136; doi:10.3389/fmolb.2023.1196894)
Supplement: Supplementary file 1 [file DataSheet1.ZIP]

Archive with 18 entries (14 files):
- datas/differential metabolites/
- datas/differential metabolites/5-HD+DZ vs DZ.xlsx
- datas/differential metabolites/DZ vs. IR.xlsx
- datas/differential metabolites/IR vs.Nor.xlsx
- datas/metabolic raw data/
- datas/metabolic raw data/raw data/
- datas/metabolic raw data/raw data/DataPreprocessing_neg.xlsx
- datas/metabolic raw data/raw data/DataPreprocessing_pos.xlsx
- datas/metabolic raw data/raw data/sampleList-neg.xlsx
- datas/metabolic raw data/raw data/sampleList-pos.xlsx
- datas/PLSDA/
- datas/PLSDA/5-HD+DZ_vs.DZ-plsdaScores-neg.xlsx
- datas/PLSDA/5-HD+DZ_vs.DZ-plsdaScores-pos.xlsx
- datas/PLSDA/DZ_vs.IR-plsdaScores-neg.xlsx
- datas/PLSDA/DZ_vs.IR-plsdaScores-pos.xlsx
- datas/PLSDA/IR_vs.Nor-plsdaScores-neg.xlsx
- datas/PLSDA/IR_vs.Nor-plsdaScores-pos.xlsx
- datas/PLSDA/R2_Q2.txt
