# Supplementary material for: Metabolomics analysis in rat hearts with ischemia/reperfusion injury after diazoxide postconditioning
Source: Front Mol Biosci. 2023 May 25;10:1196894. doi: 10.3389/fmolb.2023.1196894 (PMC10248136; doi:10.3389/fmolb.2023.1196894)
Supplement: Supplementary file 1 [file DataSheet1.ZIP › datas/differential metabolites/5-HD+DZ vs DZ.xlsx]

## Sheet: Sheet1
Compound.ID	ratio	t.test_p.value	t.test_p.value_BHcorrect	VIP	sample	LCplatform	Name	Formula	Molecular.Weight	Actual.RT	KEGG.ID	mzCloud.ID..ChemSpider.ID	HMDB.ID	DeltaMass..Da.	DeltaMass..ppm.	mzVault.Best.Match	mzCloud.Best.Match	ChemSpider.Results	level	Super.class	Class	Sub.class	Family	Pathway	label
1.027_112.0275	7.4379	0.0221	0.7138	1.6671	5-Hydroxy-decanoic-acid:Diazoxide	C18:pos	Uracil	C4 H4 N2 O2	112.028	1.027	C00106	MReference-2531	HMDB0000300	0.0002	1.7599		84.3	3	level2	Nucleic acids	Bases [Fig]	Pyrimidines	Nucleic acids	map00240 Pyrimidine metabolism; map00410 beta-Alanine metabolism; map00770 Pantothenate and CoA biosynthesis; map01100 Metabolic pathways;	up
6.492_202.1208	2.9046	0.0127	0.7138	1.5291	5-Hydroxy-decanoic-acid:Diazoxide	C18:pos	Sebacic acid	C10 H18 O4	202.121	6.492	C08277	MReference-916	HMDB0000792	0.0003	1.2593		89.2	9	level2	FA Fatty acyls	FA01 Fatty Acids and Conjugates	FA0117 Dicarboxylic acids	Fatty acyls[FA]	NULL	up
1.325_289.1274	2.2042	0.039	0.7138	1.2602	5-Hydroxy-decanoic-acid:Diazoxide	C18:pos	Ophthalmic acid	C11 H19 N3 O6	289.127	1.325	C21016	BGI450	HMDB0005765	0	0.0424	79.5	32.1	1	level1	Organic acids and derivatives	Carboxylic acids and derivatives	Amino acids, peptides, and analogues	Amino acids, peptides, and analogues	map00270 Cysteine and methionine metabolism; map01100 Metabolic pathways;	up
5.868_188.1051	1.906	0.0283	0.7138	1.2346	5-Hydroxy-decanoic-acid:Diazoxide	C18:pos	Azelaic acid	C9 H16 O4	188.105	5.868	C08261	BGI162	HMDB0000784	0.0002	1.2845	88.2		11	level1	FA Fatty acyls	FA01 Fatty Acids and Conjugates	FA0117 Dicarboxylic acids	Fatty acyls[FA]	NULL	up
0.762_221.0898	2.6359	0.0182	0.7138	1.195	5-Hydroxy-decanoic-acid:Diazoxide	C18:pos	N-acetyl-d-galactosamine	C8 H15 N O6	221.09	0.762	C01074	BGI411		-0.0001	-0.6005	10.7		14	level3					map05146 Amoebiasis;	up
0.732_147.0531	2.7131	0.0313	0.7138	1.183	5-Hydroxy-decanoic-acid:Diazoxide	C18:pos	L-glutamic acid	C5 H9 N O4	147.053	0.732	C00025	MReference-470	HMDB0000148	0	-0.1645	71.8	95.4	13	level1	Peptides	Amino acids	Common amino acids [Fig]	Amino acids	map00220 Arginine biosynthesis; map00250 Alanine, aspartate and glutamate metabolism; map00330 Arginine and proline metabolism; map00340 Histidine metabolism; map00430 Taurine and hypotaurine metabolism; map00471 D-Glutamine and D-glutamate metabolism; map00480 Glutathione metabolism; map00524 Neomycin, kanamycin and gentamicin biosynthesis; map00630 Glyoxylate and dicarboxylate metabolism; map00…	up
1.151_136.0388	1.5543	0.0462	0.7138	1.0309	5-Hydroxy-decanoic-acid:Diazoxide	C18:pos	Hypoxanthine	C5 H4 N4 O	136.039	1.151	C00262	MReference-441	HMDB0000157	0.0003	1.9625		83.8	3	level1	Alkaloids	Others	Purine alkaloids	Alkaloids	map00230 Purine metabolism; map01100 Metabolic pathways;	up
1.089_123.0323	0.2919	0.0316	0.7138	3.0196	5-Hydroxy-decanoic-acid:Diazoxide	C18:pos	Nicotinic acid	C6 H5 N O2	123.032	1.089	C00253	MReference-519	HMDB0001488	0.0003	2.0604		91.4	5	level2	Vitamins and Cofactors	Vitamins	Water-soluble vitamins [Fig]	Vitamins	map00760 Nicotinate and nicotinamide metabolism; map01100 Metabolic pathways; map05133 Pertussis;	down
0.754_148.0371	0.3227	0.0142	0.5854	1.8662	5-Hydroxy-decanoic-acid:Diazoxide	C18:neg	2-hydroxyglutaric acid	C5 H8 O5	148.037	0.754	C02630	S42	HMDB0059655	-0.0001	-0.4562		30.4	20	level4	Organic acids and derivatives	Hydroxy acids and derivatives	Short-chain hydroxy acids and derivatives	Organic acids	map00650 Butanoate metabolism;	down
1.21_174.1008	0.5583	0.0389	0.7138	1.154	5-Hydroxy-decanoic-acid:Diazoxide	C18:pos	N-acetylornithine	C7 H14 N2 O3	174.101	1.21	C00437	MReference-513	HMDB0003357	0.0004	2.0313		30.8	6	level3	Organic acids and derivatives	Carboxylic acids and derivatives	Amino acids, peptides, and analogues	Amino acids, peptides, and analogues	map00220 Arginine biosynthesis; map01100 Metabolic pathways; map01210 2-Oxocarboxylic acid metabolism; map01230 Biosynthesis of amino acids;	down
0.723_152.0684	0.5208	0.0378	0.5854	1.1321	5-Hydroxy-decanoic-acid:Diazoxide	C18:neg	L-arabitol	C5 H12 O5	152.068	0.723	C00532	BGI342	HMDB0001851	-0.0001	-0.6145	18.4		8	level3	Organic oxygen compounds	Organooxygen compounds	Carbohydrates and carbohydrate conjugates	Carbohydrates	map00040 Pentose and glucuronate interconversions; map01100 Metabolic pathways;	down
0.657_260.0297	0.5526	0.0313	0.5854	1.0887	5-Hydroxy-decanoic-acid:Diazoxide	C18:neg	D-glucose 6-phosphate	C6 H13 O9 P	260.03	0.657	C00092	BGI16	HMDB0001401	0	0.0502	97.2	93.8	47	level2	Organic oxygen compounds	Organooxygen compounds	Carbohydrates and carbohydrate conjugates	Carbohydrates	map00500 Starch and sucrose metabolism; map00524 Neomycin, kanamycin and gentamicin biosynthesis; map00562 Inositol phosphate metabolism; map01100 Metabolic pathways; map04911 Insulin secretion; map04917 Prolactin signaling pathway; map04918 Thyroid hormone synthesis; map04931 Insulin resistance; map04973 Carbohydrate digestion and absorption; map05230 Central carbon metabolism in cancer;	down
