# Supplementary material for: Metabolomics analysis in rat hearts with ischemia/reperfusion injury after diazoxide postconditioning
Source: Front Mol Biosci. 2023 May 25;10:1196894. doi: 10.3389/fmolb.2023.1196894 (PMC10248136; doi:10.3389/fmolb.2023.1196894)
Supplement: Supplementary file 1 [file DataSheet1.ZIP › datas/differential metabolites/DZ vs. IR.xlsx]

## Sheet: Sheet1
Compound.ID	ratio	t.test_p.value	t.test_p.value_BHcorrect	VIP	sample	LCplatform	Name	Formula	Molecular.Weight	Actual.RT	KEGG.ID	mzCloud.ID..ChemSpider.ID	HMDB.ID	DeltaMass..Da.	DeltaMass..ppm.	mzVault.Best.Match	mzCloud.Best.Match	ChemSpider.Results	level	Super.class	Class	Sub.class	Family	Pathway	label
1.089_123.0323	14.7018	0.0011	0.0425	2.3879	Diazoxide:Ischemia-reperfusion	C18:pos	Nicotinic acid	C6 H5 N O2	123.032	1.089	C00253	MReference-519	HMDB0001488	0.0003	2.0604		91.4	5	level2	Vitamins and Cofactors	Vitamins	Water-soluble vitamins [Fig]	Vitamins	map00760 Nicotinate and nicotinamide metabolism; map01100 Metabolic pathways; map05133 Pertussis;	up
4.722_259.1783	4.9302	0.0095	0.1443	2.1384	Diazoxide:Ischemia-reperfusion	C18:pos	Hexanoylcarnitine	C13 H25 N O4	259.178	4.722	null	MReference-883	HMDB0000705	0	-0.1234		95.5	2	level2	Lipids and lipid-like molecules	Fatty Acyls	Fatty acid esters	Fatty acyls[FA]		up
0.644_132.09	8.6706	0	0.0004	2.0173	Diazoxide:Ischemia-reperfusion	C18:pos	Ornithine	C5 H12 N2 O2	132.09	0.644	C01602	MReference-531		0.0001	0.7421		91.5	4	level2					NULL	up
0.722_161.1052	1.8073	0.0465	0.2858	2.0143	Diazoxide:Ischemia-reperfusion	C18:pos	L(-)-carnitine	C7 H15 N O3	161.105	0.722	D02176	MReference-1837		0	0.2026		96.6	3	level2						up
0.667_192.0279	5.7788	0.0001	0.0091	1.8272	Diazoxide:Ischemia-reperfusion	C18:pos	Citric acid	C6 H8 O7	192.028	0.667	C00158	S305	HMDB0000094	0.0009	4.6097			13	level4	Organic acids and derivatives	Carboxylic acids and derivatives	Tricarboxylic acids and derivatives	Organic acids	map00020 Citrate cycle (TCA cycle); map00250 Alanine, aspartate and glutamate metabolism; map00630 Glyoxylate and dicarboxylate metabolism; map01100 Metabolic pathways; map01200 Carbon metabolism; map01210 2-Oxocarboxylic acid metabolism; map01230 Biosynthesis of amino acids; map04742 Taste transduction; map04922 Glucagon signaling pathway; map05230 Central carbon metabolism in cancer;	up
0.731_119.0583	2.0369	0.0387	0.2693	1.3456	Diazoxide:Ischemia-reperfusion	C18:pos	L-threonine	C4 H9 N O3	119.058	0.731	C05519	BGI339	HMDB0004041	0	0.1728	62.3	56.1	10	level1	Organic acids and derivatives	Carboxylic acids and derivatives	Amino acids, peptides, and analogues	Amino acids, peptides, and analogues	map00260 Glycine, serine and threonine metabolism; map01100 Metabolic pathways;	up
0.645_146.1056	2.023	0.0309	0.245	1.3272	Diazoxide:Ischemia-reperfusion	C18:pos	L-lysine	C6 H14 N2 O2	146.106	0.645	C00047	BGI22	HMDB0000182	0.0001	0.5348	91.3	90.2	8	level1	Peptides	Amino acids	Common amino acids [Fig]	Amino acids	map00310 Lysine degradation; map00780 Biotin metabolism; map00970 Aminoacyl-tRNA biosynthesis; map01100 Metabolic pathways; map01210 2-Oxocarboxylic acid metabolism; map01230 Biosynthesis of amino acids; map02010 ABC transporters; map04974 Protein digestion and absorption;	up
0.728_111.0433	2.9574	0.0199	0.2058	1.3068	Diazoxide:Ischemia-reperfusion	C18:pos	Cytosine	C4 H5 N3 O	111.043	0.728	C00380	MReference-365	HMDB0000630	0	0.2588	51.1	95.5	2	level1	Nucleic acids	Bases [Fig]	Pyrimidines	Nucleic acids	map00240 Pyrimidine metabolism; map01100 Metabolic pathways;	up
2.582_208.0851	3.3334	0.0004	0.0264	1.2496	Diazoxide:Ischemia-reperfusion	C18:pos	L-kynurenine	C10 H12 N2 O3	208.085	2.582	C00328		HMDB0000684	0.0003	1.3486	79.7	77.8	5	level1	Organic oxygen compounds	Organooxygen compounds	Carbonyl compounds	Carbonyl compounds	map00380 Tryptophan metabolism; map01100 Metabolic pathways; map05143 African trypanosomiasis;	up
1.389_181.0742	1.8692	0.0397	0.2728	1.1905	Diazoxide:Ischemia-reperfusion	C18:pos	L-tyrosine	C9 H11 N O3	181.074	1.389	C01536	BGI384		0.0003	1.9289	96.5	93	15	level1					NULL	up
1.027_112.0275	0.0809	0.0034	0.0834	1.7776	Diazoxide:Ischemia-reperfusion	C18:pos	Uracil	C4 H4 N2 O2	112.028	1.027	C00106	MReference-2531	HMDB0000300	0.0002	1.7599		84.3	3	level2	Nucleic acids	Bases [Fig]	Pyrimidines	Nucleic acids	map00240 Pyrimidine metabolism; map00410 beta-Alanine metabolism; map00770 Pantothenate and CoA biosynthesis; map01100 Metabolic pathways;	down
9.019_302.2245	0.2139	0.0163	0.1911	1.4318	Diazoxide:Ischemia-reperfusion	C18:pos	Eicosapentaenoic acid	C20 H30 O2	302.224	9.019	C06428	MReference-6792	HMDB0001999	-0.0001	-0.3113		95.6	51	level2	Lipids	Fatty acids [Fig]	Unsaturated fatty acids	Fatty acyls[FA]	map01040 Biosynthesis of unsaturated fatty acids;	down
0.727_133.0375	0.1461	0.0053	0.1052	1.3743	Diazoxide:Ischemia-reperfusion	C18:pos	L-aspartic acid	C4 H7 N O4	133.037	0.727	C00049	MReference-462	HMDB0000191	0	-0.0307	93.9	96.3	4	level2	Peptides	Amino acids	Common amino acids [Fig]	Amino acids	map00220 Arginine biosynthesis; map00250 Alanine, aspartate and glutamate metabolism; map00260 Glycine, serine and threonine metabolism; map00270 Cysteine and methionine metabolism; map00340 Histidine metabolism; map00410 beta-Alanine metabolism; map00760 Nicotinate and nicotinamide metabolism; map00770 Pantothenate and CoA biosynthesis; map00970 Aminoacyl-tRNA biosynthesis; map01100 Metabolic pa…	down
0.638_129.0792	2.0331	0.0307	0.2449	1.3338	Diazoxide:Ischemia-reperfusion	C18:pos	Pipecolic acid	C6 H11 N O2	129.079	0.638	C00408	MReference-548	HMDB0000716	0.0002	1.5826	86.6	89.7	13	level2	Alkaloids	Alkaloids derived from lysine	Piperidine alkaloids	Alkaloids	map00310 Lysine degradation; map01100 Metabolic pathways;	up
8.13_334.2147	0.1325	0.048	0.2264	1.2555	Diazoxide:Ischemia-reperfusion	C18:neg	Prostaglandin a2	C20 H30 O4	334.215	8.13	C05953	MReference-9755	HMDB0002752	0.0003	0.844		78.6	39	level2	Lipids	Eicosanoids [Fig]	Prostaglandins	Fatty acyls[FA]	map00590 Arachidonic acid metabolism; map01100 Metabolic pathways; map04726 Serotonergic synapse;	down
7.593_352.2252	0.0995	0.0485	0.2268	1.2416	Diazoxide:Ischemia-reperfusion	C18:neg	Lipoxin b4	C20 H32 O5	352.225	7.593	C06315	MReference-9925	HMDB0005082	0.0003	0.7198		85.7	40	level2	FA Fatty acyls	FA03 Eicosanoids	FA0304 Lipoxins	Fatty acyls[FA]	map00590 Arachidonic acid metabolism;	down
0.732_147.0531	0.2673	0.0117	0.1582	1.2415	Diazoxide:Ischemia-reperfusion	C18:pos	L-glutamic acid	C5 H9 N O4	147.053	0.732	C00025	MReference-470	HMDB0000148	0	-0.1645	71.8	95.4	13	level1	Peptides	Amino acids	Common amino acids [Fig]	Amino acids	map00220 Arginine biosynthesis; map00250 Alanine, aspartate and glutamate metabolism; map00330 Arginine and proline metabolism; map00340 Histidine metabolism; map00430 Taurine and hypotaurine metabolism; map00471 D-Glutamine and D-glutamate metabolism; map00480 Glutathione metabolism; map00524 Neomycin, kanamycin and gentamicin biosynthesis; map00630 Glyoxylate and dicarboxylate metabolism; map00…	down
0.669_118.0266	0.2668	0.0139	0.1244	1.224	Diazoxide:Ischemia-reperfusion	C18:neg	Succinate	C4 H6 O4	118.027	0.669	C00042	BGI525	HMDB0000254	0	0.2942	90.2	87.7	8	level1	Organic acids	Carboxylic acids [Fig]	Dicarboxylic acids	Organic acids	map00020 Citrate cycle (TCA cycle); map00190 Oxidative phosphorylation; map00250 Alanine, aspartate and glutamate metabolism; map00310 Lysine degradation; map00350 Tyrosine metabolism; map00360 Phenylalanine metabolism; map00620 Pyruvate metabolism; map00630 Glyoxylate and dicarboxylate metabolism; map00640 Propanoate metabolism; map00650 Butanoate metabolism; map00760 Nicotinate and nicotinamide…	down
0.593_145.1582	0.4652	0.0044	0.098	1.1164	Diazoxide:Ischemia-reperfusion	C18:pos	Spermidine	C7 H19 N3	145.158	0.593	C00315	BGI25	HMDB0001257	0.0003	1.8657	85.8	84.7	1	level1	Organic nitrogen compounds	Organonitrogen compounds	Amines	Amines	map00330 Arginine and proline metabolism; map00410 beta-Alanine metabolism; map00480 Glutathione metabolism; map01100 Metabolic pathways; map02010 ABC transporters; map04976 Bile secretion;	down
