# Supplementary material for: Metabolomics analysis in rat hearts with ischemia/reperfusion injury after diazoxide postconditioning
Source: Front Mol Biosci. 2023 May 25;10:1196894. doi: 10.3389/fmolb.2023.1196894 (PMC10248136; doi:10.3389/fmolb.2023.1196894)
Supplement: Supplementary file 1 [file DataSheet1.ZIP › datas/differential metabolites/IR vs.Nor.xlsx]

## Sheet: Sheet1
Compound.ID	ratio	t.test_p.value	t.test_p.value_BHcorrect	VIP	sample	LCplatform	Name	Formula	Molecular.Weight	Actual.RT	KEGG.ID	mzCloud.ID..ChemSpider.ID	HMDB.ID	DeltaMass..Da.	DeltaMass..ppm.	mzVault.Best.Match	mzCloud.Best.Match	ChemSpider.Results	level	Super.class	Class	Sub.class	Family	Pathway	label
1.089_123.0323	0.0449	0.0005	0.2866	2.1749	Ischemia-reperfusion:Normal	C18:pos	Nicotinic acid	C6 H5 N O2	123.032	1.089	C00253	MReference-519	HMDB0001488	0.0003	2.0604		91.4	5	level2	Vitamins and Cofactors	Vitamins	Water-soluble vitamins [Fig]	Vitamins	map00760 Nicotinate and nicotinamide metabolism; map01100 Metabolic pathways; map05133 Pertussis;	down
0.783_203.1158	0.1905	0.015	0.3678	2.0184	Ischemia-reperfusion:Normal	C18:pos	O-acetylcarnitine	C9 H17 N O4	203.116	0.783	C02571	BGI603		0.0001	0.3193	97	91.6	3	level1					map04931 Insulin resistance;	down
0.644_132.09	0.0992	0.0021	0.2922	1.9882	Ischemia-reperfusion:Normal	C18:pos	Ornithine	C5 H12 N2 O2	132.09	0.644	C01602	MReference-531		0.0001	0.7421		91.5	4	level2					NULL	down
1.31_129.0428	0.1066	0.0091	0.3511	1.7696	Ischemia-reperfusion:Normal	C18:pos	Pyroglutamate	C5 H7 N O3	129.043	1.31	C01879	BGI491	HMDB0000267	0.0002	1.5475	91.3	89.7	10	level1	Peptides	Amino acids	Other amino acids [Fig]	Amino acids	map00480 Glutathione metabolism; map01100 Metabolic pathways;	down
0.667_192.0279	0.1503	0.0008	0.2866	1.6698	Ischemia-reperfusion:Normal	C18:pos	Citric acid	C6 H8 O7	192.028	0.667	C00158	S305	HMDB0000094	0.0009	4.6097			13	level4	Organic acids and derivatives	Carboxylic acids and derivatives	Tricarboxylic acids and derivatives	Organic acids	map00020 Citrate cycle (TCA cycle); map00250 Alanine, aspartate and glutamate metabolism; map00630 Glyoxylate and dicarboxylate metabolism; map01100 Metabolic pathways; map01200 Carbon metabolism; map01210 2-Oxocarboxylic acid metabolism; map01230 Biosynthesis of amino acids; map04742 Taste transduction; map04922 Glucagon signaling pathway; map05230 Central carbon metabolism in cancer;	down
3.137_168.0426	0.1291	0.0247	0.3715	1.544	Ischemia-reperfusion:Normal	C18:pos	Homogentisate	C8 H8 O4	168.043	3.137	C00544	BGI312	HMDB0000130	0.0003	1.7849	81.4	61	26	level1	Benzenoids	Benzene and substituted derivatives	Phenylacetic acids	Benzene and derivatives	map00130 Ubiquinone and other terpenoid-quinone biosynthesis; map00350 Tyrosine metabolism; map01100 Metabolic pathways;	down
2.582_208.0851	0.1606	0.0116	0.3562	1.4219	Ischemia-reperfusion:Normal	C18:pos	L-kynurenine	C10 H12 N2 O3	208.085	2.582	C00328		HMDB0000684	0.0003	1.3486	79.7	77.8	5	level1	Organic oxygen compounds	Organooxygen compounds	Carbonyl compounds	Carbonyl compounds	map00380 Tryptophan metabolism; map01100 Metabolic pathways; map05143 African trypanosomiasis;	down
0.731_119.0583	0.402	0.0237	0.3715	1.1585	Ischemia-reperfusion:Normal	C18:pos	L-threonine	C4 H9 N O3	119.058	0.731	C05519	BGI339	HMDB0004041	0	0.1728	62.3	56.1	10	level1	Organic acids and derivatives	Carboxylic acids and derivatives	Amino acids, peptides, and analogues	Amino acids, peptides, and analogues	map00260 Glycine, serine and threonine metabolism; map01100 Metabolic pathways;	down
0.645_146.1056	0.4253	0.0203	0.3715	1.112	Ischemia-reperfusion:Normal	C18:pos	L-lysine	C6 H14 N2 O2	146.106	0.645	C00047	BGI22	HMDB0000182	0.0001	0.5348	91.3	90.2	8	level1	Peptides	Amino acids	Common amino acids [Fig]	Amino acids	map00310 Lysine degradation; map00780 Biotin metabolism; map00970 Aminoacyl-tRNA biosynthesis; map01100 Metabolic pathways; map01210 2-Oxocarboxylic acid metabolism; map01230 Biosynthesis of amino acids; map02010 ABC transporters; map04974 Protein digestion and absorption;	down
0.726_89.0477	0.3569	0.0448	0.3715	1.1018	Ischemia-reperfusion:Normal	C18:pos	Β-alanine	C3 H7 N O2	89.0477	0.726	C00099	MReference-599	HMDB0000056	0.0001	0.6442	43.6	87	8	level2	Peptides	Amino acids	Other amino acids [Fig]	Amino acids	map00240 Pyrimidine metabolism; map00410 beta-Alanine metabolism; map00640 Propanoate metabolism; map00770 Pantothenate and CoA biosynthesis; map01100 Metabolic pathways; map04080 Neuroactive ligand-receptor interaction; map04974 Protein digestion and absorption;	down
3.621_244.1423	58.6213	0.0384	0.2539	1.5048	Ischemia-reperfusion:Normal	C18:neg	4-hydroxyprolylleucine	C11 H20 N2 O4	244.142	3.621	null	S10480082	HMDB0028867	0	0.0406			4	level4	Organic acids and derivatives	Carboxylic acids and derivatives	Amino acids, peptides, and analogues	Amino acids, peptides, and analogues		up
5.306_286.1894	47.5131	0.0424	0.256	1.423	Ischemia-reperfusion:Normal	C18:neg	N-acetylleucylleucine	C14 H26 N2 O4	286.189	5.306		S391405		0.0001	0.5184		38.2	1	level4						up
7.896_288.1727	29.5835	0.0443	0.256	1.422	Ischemia-reperfusion:Normal	C18:neg	2-hydroxyestradiol	C18 H24 O3	288.173	7.896	C05301	MReference-1515	HMDB0000338	0.0002	0.6881		38.2	11	level3	Steroids	18-Carbon atoms	Estrane derivatives [Fig]	Sterol lipids[ST]	map00140 Steroid hormone biosynthesis; map04913 Ovarian steroidogenesis;	up
9.186_361.2615	3.5885	0.0046	0.3102	1.2318	Ischemia-reperfusion:Normal	C18:pos	N-arachidonylglycine	C22 H35 N O3	361.262	9.186	null	S4446510	HMDB0005096	-0.0001	-0.3946			2	level4	Organic acids and derivatives	Carboxylic acids and derivatives	Amino acids, peptides, and analogues	Amino acids, peptides, and analogues		up
8.219_358.2147	6.0837	0.0119	0.205	1.2007	Ischemia-reperfusion:Normal	C18:neg	Cannabidiolic acid	C22 H30 O4	358.215	8.219	C10784	MReference-5775		0.0003	0.9092		64.2	9	level2	PK Polyketides	PK13 Aromatic polyketides	PK1312 Other aromatic polyketides	Polyketides[PK]		up
7.593_352.2252	9.6321	0.0404	0.2539	1.1962	Ischemia-reperfusion:Normal	C18:neg	Lipoxin b4	C20 H32 O5	352.225	7.593	C06315	MReference-9925	HMDB0005082	0.0003	0.7198		85.7	40	level2	FA Fatty acyls	FA03 Eicosanoids	FA0304 Lipoxins	Fatty acyls[FA]	map00590 Arachidonic acid metabolism;	up
7.686_368.2201	17.9306	0.0406	0.2539	1.1885	Ischemia-reperfusion:Normal	C18:neg	Prostaglandin g2	C20 H32 O6	368.22	7.686	C05956	S4444406	HMDB0003235	0.0002	0.4622			23	level4	Lipids and lipid-like molecules	Fatty Acyls	Eicosanoids	Fatty acyls[FA]	map00590 Arachidonic acid metabolism; map01100 Metabolic pathways; map04611 Platelet activation; map04726 Serotonergic synapse;	up
2.45_216.1474	3.3415	0.0384	0.2539	1.0222	Ischemia-reperfusion:Normal	C18:neg	Valylvaline	C10 H20 N2 O3	216.147	2.45	null	S362559	HMDB0029140	0	-0.1643			1	level4	Organic acids and derivatives	Carboxylic acids and derivatives	Amino acids, peptides, and analogues	Amino acids, peptides, and analogues		up

## Sheet: Sheet2
0.73_194.0425	0.0079	0.022	0.2254	2.2797	Ischemia-reperfusion:Normal	C18:neg	Β-d-glucopyranuronic acid	C6 H10 O7	194.042	0.73	C08350	MReference-1214		-0.0001	-0.5823		47	22	level3					NULL	down
0.682_104.011	0.0312	0.0178	0.2253	1.7269	Ischemia-reperfusion:Normal	C18:neg	Malonate	C3 H4 O4	104.011	0.682	C00383	BGI390		0	0.2718	53.1	51.5	3	level3	Organic acids	Carboxylic acids [Fig]	Dicarboxylic acids	Organic acids	map00240 Pyrimidine metabolism; map00410 beta-Alanine metabolism;	down
0.751_146.0578	0.246	0.0166	0.2253	1.5968	Ischemia-reperfusion:Normal	C18:neg	3-methylglutaric acid	C6 H10 O4	146.058	0.751		MReference-211		-0.0001	-0.4502	48.6	56	20	level3						down
0.745_168.0283	0.1718	0.0219	0.2253	1.311	Ischemia-reperfusion:Normal	C18:neg	Uric acid	C5 H4 N4 O3	168.028	0.745	C00366	MReference-753	HMDB0000289	-0.0001	-0.468		90.4	1	level2	Organoheterocyclic compounds	Imidazopyrimidines	Purines and purine derivatives	Purines and derivatives	map00230 Purine metabolism; map01100 Metabolic pathways; map04976 Bile secretion;	down
0.723_152.0684	0.2536	0.0029	0.1465	1.214	Ischemia-reperfusion:Normal	C18:neg	L-arabitol	C5 H12 O5	152.068	0.723	C00532	BGI342	HMDB0001851	-0.0001	-0.6145	18.4		8	level3	Organic oxygen compounds	Organooxygen compounds	Carbohydrates and carbohydrate conjugates	Carbohydrates	map00040 Pentose and glucuronate interconversions; map01100 Metabolic pathways;	down
