# Supplementary material for: Metabolomics analysis in rat hearts with ischemia/reperfusion injury after diazoxide postconditioning
Source: Front Mol Biosci. 2023 May 25;10:1196894. doi: 10.3389/fmolb.2023.1196894 (PMC10248136; doi:10.3389/fmolb.2023.1196894)
Supplement: Supplementary file 1 [file DataSheet1.ZIP › datas/metabolic raw data/raw data/DataPreprocessing_neg.xlsx]

## Sheet: sheet1
Compound ID
