# Supplementary material for: Metabolomics analysis in rat hearts with ischemia/reperfusion injury after diazoxide postconditioning
Source: Front Mol Biosci. 2023 May 25;10:1196894. doi: 10.3389/fmolb.2023.1196894 (PMC10248136; doi:10.3389/fmolb.2023.1196894)
Supplement: Supplementary file 1 [file DataSheet1.ZIP › datas/PLSDA/R2_Q2.txt]

mode	group	A	R2Y(cum)	Q2(cum)	R2	Q2
pos	Ischemia-reperfusion_Normal	3	0.89	-0.18	(0.0,0.84)	(0.0,-0.95)
pos	Diazoxide_Ischemia-reperfusion	3	0.98	0.85	(0.0,0.74)	(0.0,-1.03)
pos	Diazoxide_Normal	3	0.99	0.54	(0.0,0.89)	(0.0,-1.07)
pos	5-Hydroxy-decanoic-acid_Ischemia-reperfusion	3	0.9	-0.25	(0.0,0.88)	(0.0,-0.85)
pos	5-Hydroxy-decanoic-acid_Diazoxide	3	0.97	0.57	(0.0,0.88)	(0.0,-0.88)
pos	5-Hydroxy-decanoic-acid_Normal	3	0.91	-0.22	(0.0,0.90)	(0.0,-0.76)
neg	Ischemia-reperfusion_Normal	3	0.9	0.26	(0.0,0.81)	(0.0,-1.05)
neg	Diazoxide_Ischemia-reperfusion	3	0.98	0.84	(0.0,0.74)	(0.0,-1.26)
neg	Diazoxide_Normal	3	0.98	0.68	(0.0,0.89)	(0.0,-1.19)
neg	5-Hydroxy-decanoic-acid_Ischemia-reperfusion	3	0.89	-0.42	(0.0,0.86)	(0.0,-0.81)
neg	5-Hydroxy-decanoic-acid_Diazoxide	3	0.95	0.63	(0.0,0.86)	(0.0,-1.12)
neg	5-Hydroxy-decanoic-acid_Normal	3	0.87	-0.46	(0.0,0.86)	(0.0,-0.82)
